# Supplementary material for: An Electrochromic Ag-Decorated WO3−x Film with Adjustable Defect States for Electrochemical Surface-Enhanced Raman Spectroscopy
Source: Nanomaterials (Basel). 2022 May 11;12(10):1637. doi: 10.3390/nano12101637 (PMC9146956; doi:10.3390/nano12101637)
Supplement: Supplementary file 1 [file nanomaterials-12-01637-s001.zip]

Archive with 1 entries (1 files):
- nanomaterials-1694908-supplementary.pdf
